# Supplementary material for: No evidence for kin protection in the expression of sickness behaviors in house mice
Source: Sci Rep. 2018 Nov 12;8:16682. doi: 10.1038/s41598-018-35174-0 (PMC6232183; doi:10.1038/s41598-018-35174-0)
Supplement: Supplementary file 3 — Dataset 2 [file 41598_2018_35174_MOESM3_ESM.csv]

Enclosure	Injection	Day	has_kin	Focal_ID	group	Drink	Eat
1	C	Before	K	0007999103	1G42796	7	7
1	C	Before	NK	00075a649e	1G42662	2	5
1	C	Before	NK	00075a80a5	1G42577	4	7
1	C	Before	NK	000799b822	1G42780	0	17
1	C	Injection	K	0007999103	1G42796	3	3
1	C	Injection	NK	00075a649e	1G42662	1	4
1	C	Injection	NK	00075a80a5	1G42577	2	4
1	C	Injection	NK	000799b822	1G42780	1	0
1	LPS	Before	K	000758911c	1G42662	2	3
1	LPS	Before	K	00075e05d9	1G42577	1	5
1	LPS	Before	K	000799ccaf	1G42780	0	2
1	LPS	Before	NK	000799eb6e	1G42796	2	3
1	LPS	Injection	K	000758911c	1G42662	0	1
1	LPS	Injection	K	00075e05d9	1G42577	0	0
1	LPS	Injection	K	000799ccaf	1G42780	0	0
1	LPS	Injection	NK	000799eb6e	1G42796	0	1
2	C	Before	NK	000757b23d	2G42636	5	10
2	C	Before	NK	00075a8abb	2G42578	2	2
2	C	Injection	NK	000757b23d	2G42636	NA	NA
2	C	Injection	NK	00075a8abb	2G42578	4	3
2	LPS	Before	K	00075a574f	2G42636	5	7
2	LPS	Before	K	00076d4159	2G42578	5	7
2	LPS	Injection	K	00075a574f	2G42636	1	0
2	LPS	Injection	K	00076d4159	2G42578	0	0
3	C	Before	K	000758035f	3G42663	1	1
3	C	Before	K	00075a157b	3G42579	6	11
3	C	Before	K	000799b108	3G42780	3	9
3	C	Before	K	000799d1e5	3G42688	6	7
3	C	Before	NK	000757eae3	3G42637	10	18
3	C	Before	NK	0007580771	3G42615	1	3
3	C	Injection	K	000758035f	3G42663	1	1
3	C	Injection	K	00075a157b	3G42579	6	0
3	C	Injection	K	000799b108	3G42780	6	7
3	C	Injection	K	000799d1e5	3G42688	7	8
3	C	Injection	NK	000757eae3	3G42637	7	23
3	C	Injection	NK	0007580771	3G42615	1	1
3	LPS	Before	K	00075a0cd6	3G42637	NA	NA
3	LPS	Before	K	00075a9039	3G42615	2	8
3	LPS	Before	NK	00075a5d96	3G42663	3	5
3	LPS	Before	NK	00075a6825	3G42579	7	7
3	LPS	Before	NK	000799882f	3G42688	4	17
3	LPS	Before	NK	000799ac76	3G42780	3	4
3	LPS	Injection	K	00075a0cd6	3G42637	3	0
3	LPS	Injection	K	00075a9039	3G42615	0	0
3	LPS	Injection	NK	00075a5d96	3G42663	2	1
3	LPS	Injection	NK	00075a6825	3G42579	2	0
3	LPS	Injection	NK	000799882f	3G42688	0	0
3	LPS	Injection	NK	000799ac76	3G42780	4	2
4	C	Before	K	00075a3df5	4G42637	NA	NA
4	C	Before	K	0007999998	4G42796	5	4
4	C	Before	K	000799ffb2	4G42780	2	5
4	C	Before	NK	000757d367	4G42688	3	11
4	C	Before	NK	0007580121	4G42663	1	10
4	C	Before	NK	00075a6c6a	4G42587	5	0
4	C	Injection	K	00075a3df5	4G42637	1	1
4	C	Injection	K	0007999998	4G42796	6	6
4	C	Injection	K	000799ffb2	4G42780	1	2
4	C	Injection	NK	000757d367	4G42688	8	7
4	C	Injection	NK	0007580121	4G42663	3	4
4	C	Injection	NK	00075a6c6a	4G42587	2	1
4	LPS	Before	K	000757f3e3	4G42688	2	0
4	LPS	Before	K	00075a3aef	4G42663	7	0
4	LPS	Before	K	00075a7779	4G42587	0	0
4	LPS	Before	NK	00075a73a3	4G42637	3	14
4	LPS	Before	NK	000799948a	4G42780	0	0
4	LPS	Before	NK	000799d89a	4G42796	1	0
4	LPS	Injection	K	000757f3e3	4G42688	0	0
4	LPS	Injection	K	00075a3aef	4G42663	3	0
4	LPS	Injection	K	00075a7779	4G42587	0	0
4	LPS	Injection	NK	00075a73a3	4G42637	1	2
4	LPS	Injection	NK	000799948a	4G42780	0	0
4	LPS	Injection	NK	000799d89a	4G42796	0	1
5	C	Before	K	000757c964	5G42581	5	12
5	C	Before	K	000757e4d0	5G42688	12	14
5	C	Before	K	00075a59bb	5G42623	6	10
5	C	Before	K	00075dfc86	5G42639	4	12
5	C	Before	K	000799c8d2	5G42796	3	9
5	C	Injection	K	000757c964	5G42581	4	0
5	C	Injection	K	000757e4d0	5G42688	15	24
5	C	Injection	K	00075a59bb	5G42623	6	5
5	C	Injection	K	00075dfc86	5G42639	2	7
5	C	Injection	K	000799c8d2	5G42796	5	22
5	LPS	Before	NK	000757e179	5G42688	13	14
5	LPS	Before	NK	000757eb41	5G42581	5	3
5	LPS	Before	NK	00075a3d85	5G42623	6	0
5	LPS	Before	NK	00075a8f32	5G42639	3	10
5	LPS	Before	NK	000799ac3a	5G42796	2	2
5	LPS	Injection	NK	000757e179	5G42688	0	1
5	LPS	Injection	NK	000757eb41	5G42581	0	0
5	LPS	Injection	NK	00075a3d85	5G42623	1	0
5	LPS	Injection	NK	00075a8f32	5G42639	0	0
5	LPS	Injection	NK	000799ac3a	5G42796	0	0
6	C	Before	K	000757e075	6G42581	3	7
6	C	Before	NK	00075a3159	6G43053	0	9
6	C	Before	NK	00075a3546	6G42639	5	5
6	C	Before	NK	00075a75f1	6G42616	6	8
6	C	Before	NK	00079ad29e	6G42803	4	8
6	C	Injection	K	000757e075	6G42581	0	3
6	C	Injection	NK	00075a3159	6G43053	1	13
6	C	Injection	NK	00075a3546	6G42639	0	1
6	C	Injection	NK	00075a75f1	6G42616	4	10
6	C	Injection	NK	00079ad29e	6G42803	3	7
6	LPS	Before	K	000757b667	6G42616	4	2
6	LPS	Before	K	000757c5d6	6G43053	1	3
6	LPS	Before	K	000757cb9b	6G42639	2	3
6	LPS	Before	K	00075b911c	6G42803	3	5
6	LPS	Before	NK	00075a968e	6G42581	5	7
6	LPS	Injection	K	000757b667	6G42616	0	0
6	LPS	Injection	K	000757c5d6	6G43053	0	0
6	LPS	Injection	K	000757cb9b	6G42639	0	0
6	LPS	Injection	K	00075b911c	6G42803	2	0
6	LPS	Injection	NK	00075a968e	6G42581	0	0
