# Supplementary material for: No evidence for kin protection in the expression of sickness behaviors in house mice
Source: Sci Rep. 2018 Nov 12;8:16682. doi: 10.1038/s41598-018-35174-0 (PMC6232183; doi:10.1038/s41598-018-35174-0)
Supplement: Supplementary file 4 — Dataset 3 [file 41598_2018_35174_MOESM4_ESM.csv]

experiment	injectedMouse	injection	mouse1	mouse2	contactBeforeInj	contactAfterInj	related
1	00075e05d9	LPS	00075e05d9	00075a933b	798	1397	1
1	00075e05d9	LPS	00075e05d9	000757b9fa	12	1624	0
1	00075e05d9	LPS	00075e05d9	00075a80a5	871	2265	0
1	00075e05d9	LPS	00075a933b	000757b9fa	0	1430	0
1	00075e05d9	LPS	00075a933b	00075a80a5	84	891	0
1	00075e05d9	LPS	000757b9fa	00075a80a5	0	1429	0
2	00075a80a5	C	00075e05d9	00075a933b	3	11	1
2	00075a80a5	C	00075e05d9	000757b9fa	0	0	0
2	00075a80a5	C	00075e05d9	00075a80a5	11	27	0
2	00075a80a5	C	00075a933b	000757b9fa	0	0	0
2	00075a80a5	C	00075a933b	00075a80a5	128	92	0
2	00075a80a5	C	000757b9fa	00075a80a5	1	109	0
3	00075a8abb	C	00076d4159	00075a6f6f	302	9	1
3	00075a8abb	C	00076d4159	000757bc6e	348	39	0
3	00075a8abb	C	00076d4159	00075a8abb	695	0	0
3	00075a8abb	C	00075a6f6f	000757bc6e	63	40	0
3	00075a8abb	C	00075a6f6f	00075a8abb	2	1	0
3	00075a8abb	C	000757bc6e	00075a8abb	22	0	0
4	00076d4159	LPS	00076d4159	00075a6f6f	26	128	1
4	00076d4159	LPS	00076d4159	000757bc6e	70	24	0
4	00076d4159	LPS	00076d4159	00075a8abb	54	0	0
4	00076d4159	LPS	00075a6f6f	000757bc6e	7	15	0
4	00076d4159	LPS	00075a6f6f	00075a8abb	278	6	0
4	00076d4159	LPS	000757bc6e	00075a8abb	212	27	0
5	00075a6825	LPS	00075a157b	000757c4e8	0	4	1
5	00075a6825	LPS	00075a157b	00075802df	49	14	0
5	00075a6825	LPS	00075a157b	00075a6825	5	2	0
5	00075a6825	LPS	000757c4e8	00075802df	0	15	0
5	00075a6825	LPS	000757c4e8	00075a6825	10	77	0
5	00075a6825	LPS	00075802df	00075a6825	37	789	0
6	00075a157b	C	00075a157b	000757c4e8	43	144	1
6	00075a157b	C	00075a157b	00075802df	105	1514	0
6	00075a157b	C	00075a157b	00075a6825	29	2	0
6	00075a157b	C	000757c4e8	00075802df	424	15	0
6	00075a157b	C	000757c4e8	00075a6825	0	0	0
6	00075a157b	C	00075802df	00075a6825	478	0	0
7	000757e075	C	00075a968e	00075e0115	0	0	0
7	000757e075	C	00075a968e	000757e075	21	33	0
7	000757e075	C	00075a968e	000757bc68	0	0	0
7	000757e075	C	00075e0115	000757e075	313	14	1
7	000757e075	C	00075e0115	000757bc68	0	0	0
7	000757e075	C	000757e075	000757bc68	4	3	0
8	00075a968e	LPS	00075a968e	00075e0115	25	76	0
8	00075a968e	LPS	00075a968e	000757e075	2	51	0
8	00075a968e	LPS	00075a968e	000757bc68	0	0	0
8	00075a968e	LPS	00075e0115	000757e075	0	22	1
8	00075a968e	LPS	00075e0115	000757bc68	0	0	0
8	00075a968e	LPS	000757e075	000757bc68	0	0	0
9	000757c964	C	00075a1395	000757eb41	15	3	0
9	000757c964	C	00075a1395	000757df80	0	0	0
9	000757c964	C	00075a1395	000757c964	52	87	0
9	000757c964	C	000757eb41	000757df80	0	0	0
9	000757c964	C	000757eb41	000757c964	23	5	0
9	000757c964	C	000757df80	000757c964	138	0	1
10	000757eb41	LPS	00075a1395	000757eb41	280	31	0
10	000757eb41	LPS	00075a1395	000757df80	5	0	0
10	000757eb41	LPS	00075a1395	000757c964	316	2	0
10	000757eb41	LPS	000757eb41	000757df80	67	184	0
10	000757eb41	LPS	000757eb41	000757c964	650	47	0
10	000757eb41	LPS	000757df80	000757c964	754	60	1
11	00075a6c6a	C	00075a6c6a	000757e038	59	83	0
11	00075a6c6a	C	00075a6c6a	00075a7779	1	11	0
11	00075a6c6a	C	00075a6c6a	000757efa8	0	7	0
11	00075a6c6a	C	000757e038	00075a7779	0	0	0
11	00075a6c6a	C	000757e038	000757efa8	0	0	0
11	00075a6c6a	C	00075a7779	000757efa8	0	0	1
12	00075a7779	LPS	00075a6c6a	000757e038	0	30	0
12	00075a7779	LPS	00075a6c6a	00075a7779	0	0	0
12	00075a7779	LPS	00075a6c6a	000757efa8	0	0	0
12	00075a7779	LPS	000757e038	00075a7779	1	2	0
12	00075a7779	LPS	000757e038	000757efa8	0	0	0
12	00075a7779	LPS	00075a7779	000757efa8	1	1005	1
13	00075a9039	LPS	00075a2e13	0007580771	195	0	0
13	00075a9039	LPS	00075a2e13	00075806a5	2	37	0
13	00075a9039	LPS	00075a2e13	00075a9039	1	0	0
13	00075a9039	LPS	0007580771	00075806a5	0	51	0
13	00075a9039	LPS	0007580771	00075a9039	107	0	0
13	00075a9039	LPS	00075806a5	00075a9039	316	0	1
14	0007580771	C	00075a2e13	0007580771	0	62	0
14	0007580771	C	00075a2e13	00075806a5	0	3	0
14	0007580771	C	00075a2e13	00075a9039	0	0	0
14	0007580771	C	0007580771	00075806a5	32	27	0
14	0007580771	C	0007580771	00075a9039	41	39	0
14	0007580771	C	00075806a5	00075a9039	0	0	1
15	000757b667	LPS	000757eace	00075a75f1	2	209	0
15	000757b667	LPS	000757eace	000757b667	155	1	0
15	000757b667	LPS	000757eace	00075a4283	62	591	0
15	000757b667	LPS	00075a75f1	000757b667	4	0	0
15	000757b667	LPS	00075a75f1	00075a4283	6	174	0
15	000757b667	LPS	000757b667	00075a4283	1443	4	1
16	00075a75f1	C	000757eace	00075a75f1	2754	126	0
16	00075a75f1	C	000757eace	000757b667	114	0	0
16	00075a75f1	C	000757eace	00075a4283	3562	0	0
16	00075a75f1	C	00075a75f1	000757b667	1	2	0
16	00075a75f1	C	00075a75f1	00075a4283	2545	118	0
16	00075a75f1	C	000757b667	00075a4283	109	0	1
17	00075a3d85	LPS	00075a3d85	000757c95b	4	0	0
17	00075a3d85	LPS	00075a3d85	00075a15ab	0	0	0
17	00075a3d85	LPS	00075a3d85	00075a59bb	15	0	0
17	00075a3d85	LPS	000757c95b	00075a15ab	0	0	0
17	00075a3d85	LPS	000757c95b	00075a59bb	0	0	0
17	00075a3d85	LPS	00075a15ab	00075a59bb	0	845	1
18	00075a59bb	C	00075a3d85	000757c95b	0	0	0
18	00075a59bb	C	00075a3d85	00075a15ab	0	1072	0
18	00075a59bb	C	00075a3d85	00075a59bb	44	500	0
18	00075a59bb	C	000757c95b	00075a15ab	0	0	0
18	00075a59bb	C	000757c95b	00075a59bb	0	0	0
18	00075a59bb	C	00075a15ab	00075a59bb	82	37	1
19	00075a574f	LPS	000757b23d	00075a3462	444	118	0
19	00075a574f	LPS	000757b23d	00075a574f	37	0	0
19	00075a574f	LPS	000757b23d	000757f9fa	0	0	0
19	00075a574f	LPS	00075a3462	00075a574f	91	11	1
19	00075a574f	LPS	00075a3462	000757f9fa	0	0	0
19	00075a574f	LPS	00075a574f	000757f9fa	22	0	0
20	000757eae3	C	000757eae3	00075a6adc	32	96	0
20	000757eae3	C	000757eae3	00075dfa9a	20	1	0
20	000757eae3	C	000757eae3	00075a0cd6	140	42	0
20	000757eae3	C	00075a6adc	00075dfa9a	12	45	0
20	000757eae3	C	00075a6adc	00075a0cd6	0	75	0
20	000757eae3	C	00075dfa9a	00075a0cd6	0	4	1
21	00075a73a3	LPS	00075a7d7e	00075a73a3	10	0	0
21	00075a73a3	LPS	00075a7d7e	00075a31d0	0	0	0
21	00075a73a3	LPS	00075a7d7e	00075a3df5	0	0	0
21	00075a73a3	LPS	00075a73a3	00075a31d0	156	2	0
21	00075a73a3	LPS	00075a73a3	00075a3df5	72	10	0
21	00075a73a3	LPS	00075a31d0	00075a3df5	7	677	1
22	00075a8f32	LPS	00075a8f32	00075dfe68	12	8	0
22	00075a8f32	LPS	00075a8f32	00075dfc86	144	89	0
22	00075a8f32	LPS	00075a8f32	000757c7b4	39	30	0
22	00075a8f32	LPS	00075dfe68	00075dfc86	0	0	0
22	00075a8f32	LPS	00075dfe68	000757c7b4	92	0	0
22	00075a8f32	LPS	00075dfc86	000757c7b4	0	0	1
23	00075dfc86	C	00075a8f32	00075dfe68	0	338	0
23	00075dfc86	C	00075a8f32	00075dfc86	2	49	0
23	00075dfc86	C	00075a8f32	000757c7b4	2	0	0
23	00075dfc86	C	00075dfe68	00075dfc86	31	72	0
23	00075dfc86	C	00075dfe68	000757c7b4	8	0	0
23	00075dfc86	C	00075dfc86	000757c7b4	26	85	1
24	000757cb9b	LPS	00075a3546	000757adf3	0	0	0
24	000757cb9b	LPS	00075a3546	000757cb9b	2	0	0
24	000757cb9b	LPS	00075a3546	00075a37ed	0	0	0
24	000757cb9b	LPS	000757adf3	000757cb9b	0	2	0
24	000757cb9b	LPS	000757adf3	00075a37ed	122	0	0
24	000757cb9b	LPS	000757cb9b	00075a37ed	0	0	1
25	000758911c	LPS	000757b605	00075a649e	0	0	0
25	000758911c	LPS	000757b605	000775a8c82	0	0	0
25	000758911c	LPS	000757b605	000758911c	49	0	0
25	000758911c	LPS	00075a649e	000775a8c82	0	0	0
25	000758911c	LPS	00075a649e	000758911c	0	0	0
25	000758911c	LPS	000775a8c82	000758911c	17	0	1
26	000758035f	C	00075a5d96	00075e010e	0	4	0
26	000758035f	C	00075a5d96	000757e43e	0	0	0
26	000758035f	C	00075a5d96	000758035f	7	0	0
26	000758035f	C	00075e010e	000757e43e	0	0	0
26	000758035f	C	00075e010e	000758035f	61	773	0
26	000758035f	C	000757e43e	000758035f	172	310	1
27	00075a5d96	LPS	00075a5d96	00075e010e	0	0	0
27	00075a5d96	LPS	00075a5d96	000757e43e	3	0	0
27	00075a5d96	LPS	00075a5d96	000758035f	0	0	0
27	00075a5d96	LPS	00075e010e	000757e43e	0	0	0
27	00075a5d96	LPS	00075e010e	000758035f	0	0	0
27	00075a5d96	LPS	000757e43e	000758035f	0	0	1
28	00075a3aef	LPS	000757ae28	00075a3aef	0	0	0
28	00075a3aef	LPS	000757ae28	00075e035e	0	0	0
28	00075a3aef	LPS	000757ae28	0007580121	0	0	0
28	00075a3aef	LPS	00075a3aef	00075e035e	61	72	1
28	00075a3aef	LPS	00075a3aef	0007580121	5	93	0
28	00075a3aef	LPS	00075e035e	0007580121	0	0	0
29	000757c5d6	LPS	000757c92f	0007580616	1	47	0
29	000757c5d6	LPS	000757c92f	000757c5d6	1	0	0
29	000757c5d6	LPS	000757c92f	00075a3159	0	78	0
29	000757c5d6	LPS	0007580616	000757c5d6	1964	0	1
29	000757c5d6	LPS	0007580616	00075a3159	0	1	0
29	000757c5d6	LPS	000757c5d6	00075a3159	3	0	0
30	000757f3e3	LPS	000757ad61	000757f3e3	0	0	0
30	000757f3e3	LPS	000757ad61	000757d17b	0	0	0
30	000757f3e3	LPS	000757ad61	000757d367	0	0	0
30	000757f3e3	LPS	000757f3e3	000757d17b	3	8	1
30	000757f3e3	LPS	000757f3e3	000757d367	0	0	0
30	000757f3e3	LPS	000757d17b	000757d367	221	29	0
31	000757d367	C	000757ad61	000757f3e3	0	0	0
31	000757d367	C	000757ad61	000757d17b	0	0	0
31	000757d367	C	000757ad61	000757d367	111	0	0
31	000757d367	C	000757f3e3	000757d17b	0	0	1
31	000757d367	C	000757f3e3	000757d367	0	0	0
31	000757d367	C	000757d17b	000757d367	279	245	0
32	000799882f	LPS	000799882f	000757e2b2	108	0	0
32	000799882f	LPS	000799882f	000799d1e5	106	0	0
32	000799882f	LPS	000799882f	000799d89a	54	0	0
32	000799882f	LPS	000757e2b2	000799d1e5	7	0	0
32	000799882f	LPS	000757e2b2	000799d89a	24	28	0
32	000799882f	LPS	000799d1e5	000799d89a	56	49	1
33	000799d1e5	C	000799882f	000757e2b2	1	72	0
33	000799d1e5	C	000799882f	000799d1e5	12	195	0
33	000799d1e5	C	000799882f	000799d89a	23	577	0
33	000799d1e5	C	000757e2b2	000799d1e5	28	31	0
33	000799d1e5	C	000757e2b2	000799d89a	1	1	0
33	000799d1e5	C	000799d1e5	000799d89a	12	192	1
34	000799b108	C	000799ab0c	000799ac76	24	147	0
34	000799b108	C	000799ab0c	000799ba6f	0	17	0
34	000799b108	C	000799ab0c	000799b108	119	97	0
34	000799b108	C	000799ac76	000799ba6f	246	76	0
34	000799b108	C	000799ac76	000799b108	1855	233	0
34	000799b108	C	000799ba6f	000799b108	167	85	1
35	000799ac76	LPS	000799ab0c	000799ac76	26	59	0
35	000799ac76	LPS	000799ab0c	000799ba6f	0	45	0
35	000799ac76	LPS	000799ab0c	000799b108	21	0	0
35	000799ac76	LPS	000799ac76	000799ba6f	716	72	0
35	000799ac76	LPS	000799ac76	000799b108	103	105	0
35	000799ac76	LPS	000799ba6f	000799b108	44	15	1
36	000799ffb2	C	000799948a	00079971c3	0	0	0
36	000799ffb2	C	000799948a	000799b5a9	0	0	0
36	000799ffb2	C	000799948a	000799ffb2	12	0	0
36	000799ffb2	C	00079971c3	000799b5a9	0	0	0
36	000799ffb2	C	00079971c3	000799ffb2	4	0	0
36	000799ffb2	C	000799b5a9	000799ffb2	60	409	1
37	000799948a	LPS	000799948a	00079971c3	0	56	0
37	000799948a	LPS	000799948a	000799b5a9	0	77	0
37	000799948a	LPS	000799948a	000799ffb2	0	0	0
37	000799948a	LPS	00079971c3	000799b5a9	0	19	0
37	000799948a	LPS	00079971c3	000799ffb2	8	0	0
37	000799948a	LPS	000799b5a9	000799ffb2	9	598	1
38	000799eb6e	LPS	000799eb6e	00075a8c82	3188	5163	0
38	000799eb6e	LPS	000799eb6e	0007999103	71	203	0
38	000799eb6e	LPS	000799eb6e	00075a649e	67	461	0
38	000799eb6e	LPS	00075a8c82	0007999103	202	151	0
38	000799eb6e	LPS	00075a8c82	00075a649e	53	458	0
38	000799eb6e	LPS	0007999103	00075a649e	4	11	1
39	0007999103	C	000799eb6e	00075a8c82	34	309	0
39	0007999103	C	000799eb6e	0007999103	123	190	0
39	0007999103	C	000799eb6e	00075a649e	0	0	0
39	0007999103	C	00075a8c82	0007999103	52	12	0
39	0007999103	C	00075a8c82	00075a649e	0	132	0
39	0007999103	C	0007999103	00075a649e	3	6	1
40	000799c8d2	C	00079a9702	000799ac3a	0	0	0
40	000799c8d2	C	00079a9702	0007580616	0	0	0
40	000799c8d2	C	00079a9702	000799c8d2	0	217	0
40	000799c8d2	C	000799ac3a	0007580616	0	0	0
40	000799c8d2	C	000799ac3a	000799c8d2	0	0	0
40	000799c8d2	C	0007580616	000799c8d2	1	0	1
41	000799ac3a	LPS	00079a9702	000799ac3a	124	1420	0
41	000799ac3a	LPS	00079a9702	0007580616	0	0	0
41	000799ac3a	LPS	00079a9702	000799c8d2	0	0	0
41	000799ac3a	LPS	000799ac3a	0007580616	0	0	0
41	000799ac3a	LPS	000799ac3a	000799c8d2	0	0	0
41	000799ac3a	LPS	0007580616	000799c8d2	0	0	1
42	000799d89a	LPS	000799b4f9	000799d89a	0	548	0
42	000799d89a	LPS	000799b4f9	0007999998	0	0	0
42	000799d89a	LPS	000799b4f9	0007998f25	0	0	0
42	000799d89a	LPS	000799d89a	0007999998	0	986	0
42	000799d89a	LPS	000799d89a	0007998f25	0	0	0
42	000799d89a	LPS	0007999998	0007998f25	0	251	1
43	0007999998	C	000799b4f9	000799d89a	0	0	0
43	0007999998	C	000799b4f9	0007999998	68	58	0
43	0007999998	C	000799b4f9	0007998f25	0	0	0
43	0007999998	C	000799d89a	0007999998	73	58	0
43	0007999998	C	000799d89a	0007998f25	0	0	0
43	0007999998	C	0007999998	0007998f25	358	64	1
44	00079ad29e	C	00079ad29e	000757c92f	0	0	0
44	00079ad29e	C	00079ad29e	00075b911c	132	138	0
44	00079ad29e	C	00079ad29e	000757b605	97	25	0
44	00079ad29e	C	000757c92f	00075b911c	5	9	0
44	00079ad29e	C	000757c92f	000757b605	0	0	0
44	00079ad29e	C	00075b911c	000757b605	14	23	1
45	00075b911c	LPS	00079ad29e	000757c92f	0	0	0
45	00075b911c	LPS	00079ad29e	00075b911c	63	104	0
45	00075b911c	LPS	00079ad29e	000757b605	0	89	0
45	00075b911c	LPS	000757c92f	00075b911c	7	0	0
45	00075b911c	LPS	000757c92f	000757b605	0	0	0
45	00075b911c	LPS	00075b911c	000757b605	34	84	1
