# Supplementary material for: No evidence for kin protection in the expression of sickness behaviors in house mice
Source: Sci Rep. 2018 Nov 12;8:16682. doi: 10.1038/s41598-018-35174-0 (PMC6232183; doi:10.1038/s41598-018-35174-0)
Supplement: Supplementary file 5 — Dataset 4 [file 41598_2018_35174_MOESM5_ESM.csv]

Transponder	Enclosure	First_second	Injection	has_kin	Before(g)	After(g)	group	delta
00075e05d9	1	1	LPS	K	17.12	17.38	1G42577	0.26
00075a80a5	1	2	C	NK	17.54	18.05	1G42577	0.51
00075a8abb	2	1	C	NK	21.7	22.39	2G42578	0.69
00076d4159	2	2	LPS	K	18.44	17.63	2G42578	-0.81
00075a6825	3	1	LPS	NK	18.47	18.03	3G42579	-0.44
00075a157b	3	2	C	K	18.36	18.24	3G42579	-0.12
000757e075	6	1	C	K	17.59	17.75	6G42581	0.16
00075a968e	6	2	LPS	NK	19.78	19.06	6G42581	-0.72
000757c964	5	1	C	K	18.4	18.28	5G42581	-0.12
000757eb41	5	2	LPS	NK	19.28	18.43	5G42581	-0.85
00075a6c6a	4	1	C	NK	20.18	19.48	4G42587	-0.7
00075a7779	4	2	LPS	K	18.71	17.55	4G42587	-1.16
00075a70d0	1	1	C	NK	19.06	18.83	1G42614	-0.23
00075bd01d	1	2	LPS	K	20.33	19.78	1G42614	-0.55
00075a9039	3	1	LPS	K	18.78	18.03	3G42615	-0.75
0007580771	3	2	C	NK	25.55	25.82	3G42615	0.27
000757b667	6	1	LPS	K	17.89	17.13	6G42616	-0.76
00075a75f1	6	2	C	NK	21.56	21.85	6G42616	0.29
00075a3d85	5	1	LPS	NK	15.98	15.73	5G42623	-0.25
00075a59bb	5	2	C	K	19	19.09	5G42623	0.09
000757b23d	2	1	C	NK	21.25	21.32	2G42636	0.07
00075a574f	2	2	LPS	K	21.77	20.68	2G42636	-1.09
00075a0cd6	3	1	LPS	K	18.77	17.99	3G42637	-0.78
000757eae3	3	2	C	NK	21.04	21.48	3G42637	0.44
00075a3df5	4	1	C	K	17.15	17.87	4G42637	0.72
00075a73a3	4	2	LPS	NK	20.15	18.58	4G42637	-1.57
00075a8f32	5	1	LPS	NK	17.77	17.31	5G42639	-0.46
00075dfc86	5	2	C	K	17.31	17.69	5G42639	0.38
00075a3546	6	1	C	NK	17.65	18.12	6G42639	0.47
000757cb9b	6	2	LPS	K	20.14	19.03	6G42639	-1.11
000758911c	1	1	LPS	K	20.48	20.05	1G42662	-0.43
00075a649e	1	2	C	NK	16.44	17.07	1G42662	0.63
000758035f	3	1	C	K	14.5	14.46	3G42663	-0.04
00075a5d96	3	2	LPS	NK	18.54	17.6	3G42663	-0.94
0007580121	4	1	C	NK	21.7	22.19	4G42663	0.49
00075a3aef	4	2	LPS	K	19.17	18.47	4G42663	-0.7
000757e179	5	1	LPS	NK	17.79	17.19	5G42688	-0.6
000757e4d0	5	1	C	K	20.5		5G42688
00075a3159	6	1	C	NK	17.87	17.88	6G43053	0.01
000757c5d6	6	2	LPS	K	19.34	19.35	6G43053	0.01
000757f3e3	4	1	LPS	K	19.56	18.3	4G42688	-1.26
000757d367	4	2	C	NK	16.49	16.75	4G42688	0.26
000799882f	3	1	LPS	NK	17.65	16.58	3G42688	-1.07
000799d1e5	3	2	C	K	17.68	18.16	3G42688	0.48
000799ccaf	1	1	LPS	K	19.17	17.86	1G42780	-1.31
000799b822	1	2	C	NK	21.68	21.57	1G42780	-0.11
000799b108	3	1	C	K	19.7	19.93	3G42780	0.23
000799ac76	3	2	LPS	NK	17.63	17.15	3G42780	-0.48
000799ffb2	4	1	C	K	21.25	21.49	4G42780	0.24
000799948a	4	2	LPS	NK	19.73	18.3	4G42780	-1.43
000799eb6e	1	1	LPS	NK	23.27	22.08	1G42796	-1.19
0007999103	1	2	C	K	18.48	18.75	1G42796	0.27
000799c8d2	5	1	C	K	22.52	22.37	5G42796	-0.15
000799ac3a	5	2	LPS	NK	20.43	20.11	5G42796	-0.32
000799d89a	4	1	LPS	NK	20.06	19.07	4G42796	-0.99
0007999998	4	2	C	K	18.41	18.77	4G42796	0.36
00079ad29e	6	1	C	NK	22.19	22.6	6G42803	0.41
00075b911c	6	2	LPS	K	18.42	17.76	6G42803	-0.66
